# Supplementary material for: Genetic Testing Uptake among Ovarian Cancer Survivors in the Genetic Risk Analysis in Ovarian Cancer (GRACE) Study
Source: Cancers (Basel). 2024 Jul 17;16(14):2563. doi: 10.3390/cancers16142563 (PMC11274893; doi:10.3390/cancers16142563)
Supplement: Supplementary file 1 [file cancers-16-02563-s001.zip]

Archive with 1 entries (1 files):
- cancers-3040340-supplementary.pdf
